# Supplementary material for: Effect of Hidden Vector on the Speech of PRVA
Source: Front Psychol. 2021 May 28;12:627148. doi: 10.3389/fpsyg.2021.627148 (PMC8194823; doi:10.3389/fpsyg.2021.627148)
Supplement: Supplementary file 1 [file Table_1.XLSX]

## Sheet: Sheet2
condition 1
participant No	persuasiveness perceived	motivation to use	recommendation effect		age	gender
1	5.66667	5	6		56	male
2	3	2	3		36	male
3	1.66667	2	2		45	male
4	5	6	6		49	male
5	4.33333	5	4.5		38	male
6	4.66667	4	4		36	male
7	1	1	1		36	female
8	5	6	3.5		49	male
9	3.33333	4	5.5		23	female
10	4.33333	5	5		40	male
11	5.33333	5	2		20	female
12	4	3	3		60	male
13	3	2	3		40	male
14	5	5	5		55	male
15	5	6	6		32	female
16	3.33333	4	3.5		38	female
17	3.33333	4	3		38	male
18	4.33333	3	4		35	male
19	4.66667	5	5		31	female
20	3.66667	4	3		53	male
21	3.66667	5	5		48	male
22	3.66667	3	2		40	male
23	5.33333	6	5		36	male
24	4	4	3		52	male
25	4.33333	5	4		50	male
26	3	3	3		31	male
27	4.33333	6	5		38	male
28	3	4	4		46	male
29	6	6	6		49	male
30	4	4	4		43	male
31	5.33333	5	5		54	male
32	4	4	4		52	male
33	3.33333	3	3.5		39	male
34	2.33333	4	3.5		45	male
35	3	3	3		49	male
36	3.66667	3	3		53	male
37	2	2	1		36	male
38	4	4	4.5		57	male
39	3.66667	5	3		42	female
40	4.66667	4	5		46	female
41	3.33333	4	1		47	male
42	6.66667	6	6		49	male
43	4.33333	5	4		45	male
44	4.66667	4	3.5		55	female
45	4	5	4		50	male
46	2.66667	5	3		56	male
47	4.33333	1	2		41	male
48	4	4	4		43	female
49	2.66667	6	2		26	female
50	2.33333	3	2		48	male
51	3.66667	4	4		37	male
52	1.33333	2	1		41	male
53	1.33333	2	1.5		30	female
54	5.66667	5	4.5		29	male
55	5	6	4		35	female
56	2.66667	3	3.5		45	male
57	5.66667	6	6		35	male
58	4.33333	4	5		49	male
59	5.33333	6	5		58	male
60	4	4	4		58	male
61	5.66667	6	6		56	female
62	4.33333	5	4		55	male
63	5.33333	2	3.5		53	female
64	4	5	5		26	female
65	3.66667	5	5		38	male
66	4	5	4		40	male
67	3.33333	3	3		44	male
68	3.33333	4	4		64	male
69	7	7	7		41	male
70	5.33333	5	5		42	female
71	3	3	3		50	male
72	4	4	4		41	female
73	4	4	4		46	male
74	3.33333	4	2.5		37	other
75	4.33333	3	3		47	male
76	4.33333	5	5		47	male
77	5.33333	6	5		36	male
78	2.66667	2	2		61	male
79	4	5	4		20	female
80	5	5	6		45	male
81	2	2	2.5		39	male
82	4.33333	3	1.5		40	female
83	3.33333	4	4		47	male
84	1.66667	1	2		40	male
85	2.33333	5	2.5		42	male
86	3	1	1		40	male
87	4.66667	4	4		48	male
88	3.33333	3	4		46	male
89	2	2	2		40	female
90	3.66667	2	3		46	female
91	4	3	4		43	male

## Sheet: Sheet3
condition 2
participant No	persuasiveness perceived	motivation to use	recommendation effect		age	gender
1	3	2	4		41	male
2	1.66667	4	1		41	male
3	3	3	1.5		43	male
4	4	5	3		23	male
5	5	5	5		51	male
6	4	2	4		35	male
7	4	2	2		47	male
8	4	3	3.5		47	male
9	2.66667	4	4		60	male
10	2	1	1		55	male
11	3.33333	4	4		44	male
12	4.33333	4	5		43	male
13	3.66667	3	3		46	male
14	4	5	4.5		67	male
15	4.66667	5	5.5		39	male
16	1.66667	1	1		38	male
17	4	2	5.5		36	male
18	2	2	2		39	female
19	4.66667	4	5		76	female
20	2.66667	3	4.5		40	male
21	3	3	2		45	male
22	4.33333	5	6		53	male
23	4.33333	5	4.5		52	male
24	2.33333	6	4.5		35	male
25	6.33333	6	5.5		39	male
26	4.33333	5	5		48	male
27	2.66667	2	1.5		45	female
28	3.66667	5	4		49	male
29	3.33333	2	2		45	female
30	1.66667	4	2		45	female
31	1.66667	2	1		57	male
32	5.33333	6	6		24	female
33	3.33333	4	4		47	female
34	3.66667	4	3.5		33	female
35	2.66667	5	3		46	male
36	2.33333	3	2.5		53	male
37	5	5	5		40	male
38	4	4	4		38	male
39	6	5	5.5		41	male
40	4.66667	6	5		43	male
41	4	4	5		58	male
42	3	2	2		55	male
43	2	2	1		46	male
44	3.66667	5	4		43	male
45	3	2	2		50	male
46	2	2	2		54	male
47	3.33333	6	2.5		62	male
48	3.33333	3	3		54	male
49	4	5	6		42	male
50	3	2	2.5		61	male
51	1	5	1		37	male
52	1.66667	1	1		57	male
53	5	6	6		32	male
54	4	4	4.5		41	female
55	4	4	4.5		39	female
56	4	3	3		43	male
57	1	1	1		35	male
58	3.33333	5	4		74	male
59	4.66667	4	4		45	male
60	4.66667	4	5		59	male
61	3.66667	6	2.5		29	male
62	5	5	5		60	female
63	4	3	3.5		37	male
64	6	6	6		70	female
65	3	2	2		63	female
66	2	3	4		60	male
67	3.66667	3	3.5		55	male
68	3	1	3		37	female
69	3.66667	3	5		54	male
70	3.33333	2	4		45	female
71	3	3	3		39	female
72	5.66667	5	6		47	male
73	2.33333	3	2		56	female
74	4.66667	4	4		43	male
75	2	3	2		44	female
76	4	2	2.5		48	female
77	4.66667	5	5		50	female
78	3	3	3.5		33	female
79	3	2	2		40	female
80	3	5	4.5		55	male
81	1.66667	2	1		55	male
82	4.33333	3	3		46	male
83	3.33333	3	3		63	male
84	3.33333	4	3		58	male
85	2	1	2		46	male
86	2.33333	6	4		51	male
87	3	4	4		37	male
88	4	4	4		41	male
89	3.66667	5	5		66	male
90	3.66667	4	4		32	male
91	4.33333	3	4		57	male

## Sheet: Sheet4
condition 3
participant No	persuasiveness perceived	motivation to use	recommendation effect		age	gender
1	4	4	4		46	male
2	4	2	2.5		56	female
3	4.66667	5	5		44	male
4	3.66667	3	3		37	female
5	3.66667	3	3		52	female
6	3.33333	2	2.5		41	female
7	4	4	4		44	female
8	4.33333	4	4		48	male
9	4	4	4		41	male
10	1.66667	2	2		46	female
11	4	3	3		46	female
12	4.66667	5	4		57	male
13	4	3	4		49	male
14	3.66667	4	4		57	male
15	4	4	4		51	male
16	4	4	4		50	male
17	4.66667	5	4		41	female
18	1.66667	1	1		35	female
19	3.33333	4	4		26	male
20	5.66667	4	5		33	male
21	2	1	1		44	male
22	1	3	1		45	male
23	3	3	2.5		51	female
24	1.66667	1	1		56	female
25	2.66667	1	3		43	male
26	4.66667	5	5		18	female
27	4	4	3		41	male
28	4.33333	4	5		49	male
29	2.66667	2	2		53	female
30	4	4	3.5		43	male
31	3.33333	3	3		54	female
32	4	4	4		71	female
33	2	4	1		30	male
34	3	1	3.5		51	male
35	4	5	4		32	female
36	1	1	1		46	female
37	2	1	1		33	male
38	3.33333	5	5		37	male
39	2.33333	1	1.5		62	male
40	4	3	3		51	male
41	5.33333	6	5		49	male
42	3.33333	3	3.5		57	male
43	4.66667	5	5		33	female
44	3	5	4		36	male
45	4	3	3		73	male
46	4.33333	5	4		31	male
47	2.66667	1	2		39	male
48	4.66667	5	5		49	male
49	4	4	4		55	male
50	3.33333	4	3		67	female
51	4	3	2		49	male
52	3.66667	4	4		43	female
53	4.33333	5	5.5		42	male
54	5	2	5		36	female
55	3.33333	3	3.5		32	male
56	2	2	2		31	female
57	3.66667	4	3.5		41	male
58	1	1	1		37	female
59	4	4	5		54	male
60	5	5	6		59	male
61	5.33333	6	5		46	male
62	2.33333	1	1		54	male
63	5.66667	5	5.5		49	male
64	3.33333	3	3		51	male
65	4.33333	4	5		43	male
66	4.33333	4	5		37	male
67	2	1	1		48	male
68	2.66667	3	2.5		49	male
69	1.66667	1	1.5		54	female
70	3.66667	3	2.5		57	male
71	3.66667	4	4		48	male
72	3.33333	4	3		29	male
73	5	4	4		39	male
74	4.66667	5	4		57	female
75	3	4	3		49	male
76	3.33333	3	3		59	male
77	4	4	4.5		50	female
78	3.66667	2	3		47	male
79	3.66667	2	3.5		29	female
80	3	3	3		40	male
81	3.33333	3	3		41	male
82	4.33333	5	4		58	male
83	2	3	3		49	male
84	4	4	4		29	female
85	5	6	6		49	female
86	5	5	4.5		52	female
87	4	4	3.5		52	male
88	3.66667	3	2.5		48	male
89	2.33333	1	4		36	female
90	2	2	2		41	male
91	4	5	5		47	male
